# Supplementary material for: Identification of Antioxidant Peptides Derived from Tilapia (Oreochromis niloticus) Skin and Their Mechanism of Action by Molecular Docking
Source: Foods. 2022 Aug 25;11(17):2576. doi: 10.3390/foods11172576 (PMC9455858; doi:10.3390/foods11172576)
Supplement: Supplementary file 1 [file foods-11-02576-s001.zip]

Archive with 1 entries (1 files):
- foods-1853124-supplementary.pdf
